# Supplementary material for: Comparing lethal dose ratios using probit regression with arbitrary slopes
Source: BMC Pharmacol Toxicol. 2018 Oct 5;19:61. doi: 10.1186/s40360-018-0250-1 (PMC6173863; doi:10.1186/s40360-018-0250-1)
Supplement: Supplementary file 1 — Calculation of LDs and their ratios.xlsx (344 kb), which requires Microsoft Excel 2010 or higher. It is available via a link: https://figshare.com/s/f94393f752fcc15faea7. (XLSX 1493 kb) [file 40360_2018_250_MOESM1_ESM.xlsx]

## Sheet: Rotenone-Deguelin-Mixture
	Samlpe 1:		Rotenone					Samlpe 1:		Rotenone															Samlpe 1:		Rotenone															Samlpe 1:		Rotenone
	Empirical data							1st iteration:																	2nd iteration:																	3rd iteration:
i	dose	n	r	p*	p0	y0		j=1	x	Y	P	z	y	w	nw	nwx	nwy	nw(x-`x)2	nw(y-ȳ)2	nw(x-`x)(y-ȳ)	χ2	Residual	Std. Res		j=1	x	Y	P	z	y	w	nw	nwx	nwy	nw(x-`x)2	nw(y-ȳ)2	nw(x-`x)(y-ȳ)	χ2	Residual	Std. Res		j=1	x	Y	P	z	y	w	nw
C	0	50	0	0	-	-			-																	-																	-
1	2.6	50	6	0.12	0.12	-1.17499			0.414973	-1.13399	0.128399	0.209736	-1.17404	0.393066	19.6533	8.1556	-23.0737	1.65777	31.132	7.18399	0.0315198	-0.419968	-0.177538			0.414973	-1.13916	0.127318	0.208507	-1.17426	0.391287	19.5643	8.11867	-22.9736	1.64172	30.8454	7.11614	0.0240971	-0.365881	-0.155232			0.414973	-1.1391	0.127331	0.208522	-1.17426	0.391309	19.5654
2	3.8	48	16	0.333333	0.333333	-0.430727			0.579784	-0.445403	0.328014	0.36127	-0.43068	0.592121	28.4218	16.4785	-12.2407	0.448518	7.54508	1.83959	0.00616088	0.25531	0.0784912			0.579784	-0.444744	0.328252	0.361376	-0.430684	0.592248	28.4279	16.482	-12.2435	0.443253	7.45391	1.81768	0.00561952	0.243881	0.0749634			0.579784	-0.444721	0.328261	0.361379	-0.430684	0.592253	28.4281
3	5.1	46	24	0.521739	0.521739	0.0545189			0.70757	0.0884974	0.535259	0.397383	0.0544743	0.63481	29.2013	20.6619	1.59072	0.000136869	0.0264248	-0.00190177	0.0338025	-0.621929	-0.183855			0.70757	0.0936782	0.537318	0.397196	0.054457	0.634592	29.1913	20.6549	1.58967	0.000248559	0.0211507	-0.00229286	0.0449049	-0.71661	-0.211908			0.70757	0.0936688	0.537314	0.397196	0.0544571	0.634593	29.1913
4	7.7	49	42	0.857143	0.857143	1.06757			0.886491	0.836038	0.798433	0.281276	1.04476	0.491596	24.0882	21.354	25.1665	0.789899	22.2093	4.18845	1.04944	2.87677	1.02442			0.886491	0.84755	0.801656	0.278563	1.04674	0.488024	23.9132	21.1988	25.0309	0.790695	22.2854	4.19773	0.948795	2.71887	0.974061			0.886491	0.847496	0.801641	0.278576	1.04673	0.488041	23.914
5	10.2	50	44	0.88	0.88	1.17499			1.0086	1.34622	0.910884	0.161203	1.15463	0.320131	16.0065	16.1442	18.4817	1.47144	18.3285	5.19319	0.587517	-1.5442	-0.766497			1.0086	1.36205	0.913409	0.157784	1.15031	0.314765	15.7382	15.8736	18.1039	1.45397	17.9829	5.11337	0.705613	-1.67046	-0.840008			1.0086	1.36197	0.913396	0.157802	1.15034	0.314794	15.7397
6
7
8
9
10
								Sum							117.371	82.7942	9.92446	4.36776	79.2413	18.4033	1.70844				Sum							116.835	82.328	9.50739	4.32988	78.5888	18.2426	1.72903				Sum							116.839
								Mean	0.705405				0.0845562												Mean	0.704652				0.0813746												Mean	0.704654				0.0813837
	Provisional regression line:							Working probit regression line:																	Working probit regression line:																	Working probit regression line:
	β0	α0	R2	F	d.f.Res	p for F		β	α	σ(β)	σ(α)	z for β	z for α	d.f.	p for χ2	h	g		This is a reference toxicant or population.						β	α	σ(β)	σ(α)	z for β	z for α	d.f.	p for χ2	h	g		This is a reference toxicant or population.						β	α	σ(β)	σ(α)	z for β	z for α	d.f.	p for χ2
	4.17806	-2.86777	0.978472	15.1504	3	0.0300741		4.21345	-2.88763	0.478487	0.349921	8.80576	-8.25223	3	0.63506	0.569479	0.0495425								4.21319	-2.88746	0.480576	0.351049	8.76697	-8.22524	3	0.630499	0.576343	0.0499819								4.2132	-2.88746	0.480562	0.35104	8.76724	-8.22546	3	0.630534
															LDπ:																	LDπ:																	LDπ:
															Rotenone																	Rotenone																	Rotenone
												95%CL	of θ1			95%CLs	of LDπ1												95%CL	of θ1			95%CLs	of LDπ1												95%CL	of θ1
								π	yπ	θ1	σ(θ1)	Lower	Upper	π	LDπ1	Lower	Upper								π	yπ	θ1	σ(θ1)	Lower	Upper	π	LDπ1	Lower	Upper								π	yπ	θ1	σ(θ1)	Lower	Upper	π	LDπ1
								10	-1.28155	0.381179	0.042844	0.244831	0.517528	10	2.40536	1.75724	3.29252								10	-1.28155	0.381162	0.0429382	0.244514	0.517811	10	2.40526	1.75596	3.29466								10	-1.28155	0.381162	0.0429373	0.244517	0.517808	10	2.40526
								50	0	0.685337	0.0220252	0.615243	0.755431	50	4.84548	4.12328	5.69418								50	0	0.685338	0.0220687	0.615105	0.75557	50	4.84549	4.12198	5.69601								50	0	0.685338	0.0220684	0.615106	0.755569	50	4.84549
								90	1.28155	0.989495	0.0389966	0.86539	1.1136	90	9.76101	7.33483	12.9897								90	1.28155	0.989514	0.0392166	0.864709	1.11432	90	9.76144	7.32334	13.0112								90	1.28155	0.989513	0.0392154	0.864713	1.11431	90	9.76143
								99	2.32635	1.23746	0.0642702	1.03293	1.442	99	17.2767	10.7876	27.6693								99	2.32635	1.2375	0.0646236	1.03183	1.44316	99	17.2781	10.7606	27.7432								99	2.32635	1.2375	0.0646214	1.03184	1.44315	99	17.2781
	Samlpe 2:		Deguelin					Samlpe 2:		Deguelin															Samlpe 2:		Deguelin															Samlpe 2:		Deguelin
	Empirical data							1st iteration:																	2nd iteration:																	3rd iteration:
i	dose	n	r	p*	p0	y0		j=2	x	Y	P	z	y	w	nw	nwx	nwy	nw(x-`x)2	nw(y-ȳ)2	nw(x-`x)(y-ȳ)	χ2	Residual	Std. Res		j=2	x	Y	P	z	y	w	nwx	nwy	nwx	nw(x-`x)2	nw(y-ȳ)2	nw(x-`x)(y-ȳ)	χ2	Residual	Std. Res		j=2	x	Y	P	z	y	w	nw
C	0	48	0	0	-	-			-																	-																	-
1	5.1	49	16	0.326531	0.326531	-0.449514			0.70757	-0.724455	0.234393	0.306862	-0.424199	0.524731	25.7118	18.1929	-10.9069	5.61087	20.5794	10.7456	2.31801	4.51473	1.5225			0.70757	-0.760467	0.223488	0.298766	-0.415572	0.514353	25.2033	17.8331	-10.4738	5.59796	20.2976	10.6595	2.99799	5.0491	1.73147			0.70757	-0.75898	0.223932	0.299104	-0.415961	0.514788	25.2246
2	10	48	18	0.375	0.375	-0.318639			1	0.0380752	0.515186	0.398653	-0.313574	0.636284	30.5417	30.5417	-9.57707	0.932263	18.7736	4.18353	3.7767	-6.72894	-1.94337			1	0.0100817	0.504022	0.398922	-0.313345	0.636596	30.5566	30.5566	-9.57476	0.977514	19.3217	4.34595	3.19637	-6.19305	-1.78784			1	0.0109398	0.504364	0.398918	-0.313348	0.636592	30.5564
3	20.4	48	34	0.708333	0.708333	0.548522			1.30963	0.845456	0.801072	0.279058	0.513129	0.488675	23.4564	30.7192	12.0362	0.426975	0.0427338	0.135079	2.59056	-4.45145	-1.60952			1.30963	0.825953	0.795585	0.283643	0.518344	0.494704	23.7458	31.0982	12.3085	0.406084	0.0316347	0.113342	2.24691	-4.18806	-1.49897			1.30963	0.826145	0.795639	0.283598	0.518295	0.494645	23.7429
4	30.2	49	47	0.959184	0.959184	1.74129			1.48001	1.28972	0.901427	0.173664	1.6223	0.339414	16.6313	24.6144	26.981	1.55012	22.066	5.8485	1.83956	2.83008	1.3563			1.48001	1.27489	0.898827	0.176998	1.6159	0.344505	16.8807	24.9836	27.2776	1.53092	21.7099	5.76509	1.96296	2.9575	1.40106			1.48001	1.27472	0.898796	0.177038	1.61582	0.344565	16.8837
5	40.7	50	47	0.94	0.94	1.55477			1.60959	1.62763	0.948199	0.106083	1.55035	0.229114	11.4557	18.439	17.7603	2.16653	13.3595	5.37995	0.0684233	-0.409928	-0.261579			1.60959	1.61636	0.946991	0.108041	1.55165	0.232534	11.6267	18.7143	18.0405	2.15715	13.3065	5.35762	0.0486834	-0.349561	-0.220643			1.60959	1.6159	0.946942	0.108121	1.55169	0.232672	11.6336
6	50.1	48	48	1	1				1.69984	1.86295	0.968765	0.0703533	2.30692	0.163573	7.8515	13.3463	18.1128	2.16511	26.4802	7.57182	1.54761	1.49927	1.24403			1.69984	1.85415	0.968141	0.0715138	2.29964	0.165808	7.95879	13.5286	18.3024	2.16017	26.299	7.53726	1.57957	1.52924	1.25681			1.69984	1.8535	0.968095	0.0715996	2.29911	0.165973	7.96671
7
8
9
10
								Sum							115.648	135.854	54.4063	12.8519	101.301	33.8645	12.1409				Sum	-0.0741495						115.972	136.714	55.8804	12.8298	100.966	33.7788	12.0325				Sum	-0.0455257						116.008
								Mean	1.17471				0.470446												Mean	1.17886				0.481844												Mean	1.17884				0.481758
	Provisional regression line:							Working probit regression line:																	Working probit regression line:																	Working probit regression line:
	β0	α0	R2	F	d.f.Res	p for F		β	α	σ(β)	σ(α)	z for β	z for α	d.f.	p for χ2	h	g		z of b12	Parallel of	Rotenone	vs	Deguelin		β	α	σ(β)	σ(α)	z for β	z for α	d.f.	p for χ2	h	g		z of b12	Parallel of	Rotenone	vs	Deguelin		β	α	σ(β)	σ(α)	z for β	z for α	d.f.	p for χ2
	2.60757	-2.56949	0.879782	2.4394	3	0.216249		2.63499	-2.62491	0.278944	0.340618	9.4463	-7.70631	4	0.0163339	3.03522	0.262207		2.84993	No					2.63284	-2.6219	0.279184	0.341967	9.43048	-7.66711	4	0.0171114	3.00812	0.260738		2.84347	No					2.63289	-2.622	0.279093	0.341854	9.43376	-7.66992	4	0.01716
															LDπ:				Comparison of LDπs:													LDπ:				Comparison of LDπs:													LDπ:
															Deguelin					Rotenone	vs	Deguelin										Deguelin					Rotenone	vs	Deguelin										Deguelin
												95%CLs	of θ2			95%CLs	of LDπ2					95%CLs	of ratio12						95%CLs	of θ2			95%CLs	of LDπ2					95%CLs	of ratio12						95%CLs	of θ2
								π	yπ	θ2	σ(θ2)	Lower	Upper	π	LDπ2	Lower	Upper		θ12	σ(θ12)	Ratio12	Lower	Upper		π	yπ	θ2	σ(θ2)	Lower	Upper	π	LDπ2	Lower	Upper		θ12	σ(θ12)	Ratio12	Lower	Upper		π	yπ	θ2	σ(θ2)	Lower	Upper	π	LDπ2
								10	-1.28155	0.509814	0.0787384	0.291201	0.728427	10	3.23455	1.95525	5.3509		-0.128635	0.0896401	0.743644	0.496216	1.11445		10	-1.28155	0.509088	0.0792972	0.288924	0.729252	10	3.22915	1.94502	5.36108		-0.127926	0.0901761	0.744859	0.495826	1.11897		10	-1.28155	0.509114	0.0792678	0.289032	0.729197	10	3.22934
								50	0	0.996174	0.0400326	0.885026	1.10732	50	9.91229	7.67407	12.8033		-0.310837	0.0456915	0.488836	0.397748	0.600784		50	0	0.995845	0.0402561	0.884076	1.10761	50	9.90478	7.65731	12.8119		-0.310507	0.0459084	0.489207	0.397661	0.60183		50	0	0.995861	0.0402455	0.884121	1.1076	50	9.90515
								90	1.28155	1.48253	0.048034	1.34917	1.6159	90	30.3762	22.3445	41.295		-0.493039	0.0618708	0.321337	0.243049	0.424842		90	1.28155	1.4826	0.0477634	1.34999	1.61521	90	30.381	22.3867	41.2301		-0.493088	0.0618003	0.321301	0.243099	0.424659		90	1.28155	1.48261	0.0477531	1.35002	1.61519	90	30.3814
								99	2.32635	1.87904	0.0824913	1.65001	2.10808	99	75.6907	44.6694	128.255		-0.641581	0.104573	0.228254	0.142382	0.365916		99	2.32635	1.87943	0.0822358	1.65111	2.10776	99	75.7591	44.7828	128.162		-0.641939	0.104589	0.228066	0.142254	0.365642		99	2.32635	1.87943	0.0822115	1.65118	2.10769	99	75.7586
	Samlpe 3:		Mixture					Samlpe 3:		Mixture															Samlpe 3:		Mixture															Samlpe 3:		Mixture
	Empirical data							1st iteration:																	2nd iteration:																	3rd iteration:
i	dose	n	r	p*	p0	y0		j=3	x	Y	P	z	y	w	nw	nwx	nwy	nw(x-`x)2	nw(y-ȳ)2	nw(x-`x)(y-ȳ)	χ2	Residual	Std. Res		j=3	x	Y	P	z	y	w	nw	nwx	nwy	nw(x-`x)2	nw(y-ȳ)2	nw(x-`x)(y-ȳ)	χ2	Residual	Std. Res		j=3	x	Y	P	z	y	w	nw
C	0	48	0	0	-	-			-																	-																	-
1	2.5	47	7	0.148936	0.148936	-1.04101			0.39794	-1.06759	0.142852	0.22564	-1.04063	0.415805	19.5428	7.77687	-20.3368	5.76386	37.5989	14.7212	0.0142065	0.285933	0.119191			0.39794	-1.0279	0.151998	0.235221	-1.04092	0.429257	20.1751	8.02848	-21.0006	6.13722	40.0994	15.6875	0.0034185	-0.143908	-0.0584679			0.39794	-1.02814	0.151942	0.235163	-1.04092	0.429176	20.1713
2	5.1	46	22	0.478261	0.478261	-0.0545189			0.70757	-0.242887	0.404047	0.387347	-0.0512901	0.623097	28.6625	20.2807	-1.4701	1.56206	4.5338	2.66122	1.05218	3.41385	1.02576			0.70757	-0.244344	0.403482	0.387209	-0.0512218	0.622936	28.655	20.2755	-1.46776	1.67692	5.05751	2.91223	1.06873	3.43983	1.03379			0.70757	-0.243859	0.40367	0.387255	-0.0512446	0.622989	28.6575
3	10	46	27	0.586957	0.586957	0.219723			1	0.536005	0.704022	0.34556	0.197233	0.573062	26.3608	26.3608	5.19924	0.0917022	0.586762	-0.231964	3.02533	-5.38503	-1.73935			1	0.495685	0.689942	0.352822	0.203796	0.581911	26.7679	26.7679	5.45518	0.068315	0.729617	-0.223257	2.28062	-4.73732	-1.51017			1	0.496855	0.690354	0.352618	0.203626	0.581663	26.7565
4	15.1	48	38	0.791667	0.791667	0.812218			1.17898	1.01271	0.844401	0.238895	0.791969	0.434369	20.8497	24.5813	16.5123	1.18059	4.13881	2.21048	1.01596	-2.53126	-1.00795			1.17898	0.948609	0.82859	0.254395	0.803466	0.45566	21.8717	25.7862	17.5732	1.15194	4.13055	2.18132	0.460756	-1.77233	-0.67879			1.17898	0.950196	0.828994	0.254012	0.803246	0.455139	21.8467
5	20.4	46	43	0.934783	0.934783	1.51239			1.30963	1.36071	0.913197	0.158072	1.49726	0.315219	14.5001	18.9897	21.7104	1.97018	19.2043	6.15109	0.270383	0.992928	0.519984			1.30963	1.27924	0.899594	0.176018	1.47916	0.343011	15.7785	20.664	23.3389	2.04659	19.4499	6.3092	0.630597	1.61867	0.794101			1.30963	1.28114	0.899927	0.175592	1.47964	0.342361	15.7486
6	25.1	50	48	0.96	0.96	1.75069			1.39967	1.60054	0.945261	0.110825	1.73354	0.237368	11.8684	16.6119	20.5744	2.49669	22.8357	7.55074	0.209928	0.736962	0.458179			1.39967	1.50711	0.934109	0.128141	1.70916	0.266776	13.3388	18.67	22.7982	2.70342	23.9609	8.04837	0.54457	1.29457	0.73795			1.39967	1.50921	0.934378	0.127735	1.7098	0.266099	13.305
7
8
9
10
								Sum							121.784	114.601	42.1894	13.0651	88.8983	33.0628	5.58798				Sum	-0.394984						126.587	120.192	46.6971	13.7844	93.4279	34.9154	4.98869				Sum	-0.334787						126.486
								Mean	0.941019				0.346427												Mean	0.949481				0.368893												Mean	0.949238				0.368282
	Provisional regression line:							Working probit regression line:											Comparison of two slopes:						Working probit regression line:											Comparison of two slopes:						Working probit regression line:
	β0	α0	R2	F	d.f.Res	p for F		β	α	σ(β)	σ(α)	z for β	z for α	d.f.	p for χ2	h	g		z of b13	Parallel of	Rotenone	vs	Mixture		β	α	σ(β)	σ(α)	z for β	z for α	d.f.	p for χ2	h	g		z of b13	Parallel of	Rotenone	vs	Mixture		β	α	σ(β)	σ(α)	z for β	z for α	d.f.	p for χ2
	2.66352	-2.12751	0.959202	5.87775	4	0.0724172		2.53062	-2.03494	0.276658	0.27566	9.1471	-7.38205	4	0.232103	1.397	0.045914		3.04467	No					2.53296	-2.03611	0.269343	0.270741	9.40422	-7.5205	4	0.28846	1.24717	0.0434377		3.04993	No					2.53304	-2.03618	0.269471	0.270806	9.40005	-7.51896	4	0.287835
															LDπ:				Comparison of LDπs:													LDπ:				Comparison of LDπs:													LDπ:
															Mixture					Rotenone	vs	Mixture										Mixture					Rotenone	vs	Mixture										Mixture
												95%CLs	of θ2			95%CLs	of LDπ3					95%CLs	of ratio13						95%CLs	of θ2			95%CLs	of LDπ3					95%CLs	of ratio13						95%CLs	of θ2
								π	yπ	θ3	σ(θ3)	Lower	Upper	π	LDπ3	Lower	Upper		θ13	σ(θ13)	Ratio13	Lower	Upper		π	yπ	θ3	σ(θ3)	Lower	Upper	π	LDπ3	Lower	Upper		θ13	σ(θ13)	Ratio13	Lower	Upper		π	yπ	θ3	σ(θ3)	Lower	Upper	π	LDπ3
								10	-1.28155	0.297708	0.0789204	0.0785896	0.516826	10	1.98476	1.19837	3.2872		0.0834716	0.0898	1.21191	0.808097	1.81752		10	-1.28155	0.297895	0.0776653	0.0822614	0.513528	10	1.98561	1.20854	3.26233		0.0832672	0.0887445	1.21134	0.811574	1.80803		10	-1.28155	0.297913	0.0776737	0.0822561	0.51357	10	1.9857
								50	0	0.804125	0.0388094	0.696373	0.911877	50	6.36979	4.97019	8.16352		-0.118788	0.0446237	0.760697	0.621941	0.93041		50	0	0.803845	0.0383549	0.697354	0.910335	50	6.36568	4.98143	8.13457		-0.118507	0.0442507	0.761191	0.623393	0.929447		50	0	0.803846	0.038359	0.697345	0.910348	50	6.3657
								90	1.28155	1.31054	0.0539831	1.16066	1.46042	90	20.4429	14.4764	28.8685		-0.321048	0.0665952	0.477477	0.353529	0.644879		90	1.28155	1.30979	0.0519541	1.16555	1.45404	90	20.4077	14.6402	28.4473		-0.32028	0.0650935	0.478321	0.356563	0.641657		90	1.28155	1.30978	0.0519934	1.16542	1.45414	90	20.407
								99	2.32635	1.7234	0.0927264	1.46595	1.98085	99	52.8937	29.2384	95.6871		-0.485942	0.112822	0.326631	0.196303	0.543487		99	2.32635	1.72227	0.0893533	1.47419	1.97036	99	52.7563	29.7982	93.4025		-0.484778	0.110273	0.327508	0.199107	0.538713		99	2.32635	1.72225	0.0894131	1.474	1.9705	99	52.7529
	Samlpe 4:		Rotenone					Samlpe 4:		Rotenone															Samlpe 4:		Rotenone															Samlpe 4:		Rotenone
	Empirical data							1st iteration:																	2nd iteration:																	3rd iteration:
i	dose	n	r	p*	p0	y0		j=4	x	Y	P	z	y	w	nw	nwx	nwy	nw(x-`x)2	nw(y-ȳ)2	nw(x-`x)(y-ȳ)	χ2	Residual	Std. Res		j=4	x	Y	P	z	y	w	nw	nwx	nwy	nw(x-`x)2	nw(y-ȳ)2	nw(x-`x)(y-ȳ)	χ2	Residual	Std. Res		j=4	x	Y	P	z	y	w	nw
C	0	50	0	0	-	-			-																	-																	-
1	2.6	50	6	0.12	0.12	-1.17499			0.414973	-1.13399	0.128399	0.209736	-1.17404	0.393066	19.6533	8.1556	-23.0737	1.65777	31.132	-10.2646	0.0315198	-0.419968	-0.177538			0.414973	-1.13916	0.127318	0.208507	-1.17426	0.391287	19.5643	8.11867	-22.9736	1.64172	30.8454	-10.1941	0.0240971	-0.365881	-0.155232			0.414973	-1.1391	0.127331	0.208522	-1.17426	0.391309	19.5654
2	3.8	48	16	0.333333	0.333333	-0.430727			0.579784	-0.445403	0.328014	0.36127	-0.43068	0.592121	28.4218	16.4785	-12.2407	0.448518	7.54508	-8.49031	0.00616088	0.25531	0.0784912			0.579784	-0.444744	0.328252	0.361376	-0.430684	0.592248	28.4279	16.482	-12.2435	0.443253	7.45391	-8.43977	0.00561952	0.243881	0.0749634			0.579784	-0.444721	0.328261	0.361379	-0.430684	0.592253	28.4281
3	5.1	46	24	0.521739	0.521739	0.0545189			0.70757	0.0884974	0.535259	0.397383	0.0544743	0.63481	29.2013	20.6619	1.59072	0.000136869	0.0264248	-0.621551	0.0338025	-0.621929	-0.183855			0.70757	0.0936782	0.537318	0.397196	0.054457	0.634592	29.1913	20.6549	1.58967	0.000248559	0.0211507	-0.555978	0.0449049	-0.71661	-0.211908			0.70757	0.0936688	0.537314	0.397196	0.0544571	0.634593	29.1913
4	7.7	49	42	0.857143	0.857143	1.06757			0.886491	0.836038	0.798433	0.281276	1.04476	0.491596	24.0882	21.354	25.1665	0.789899	22.2093	20.5042	1.04944	2.87677	1.02442			0.886491	0.84755	0.801656	0.278563	1.04674	0.488024	23.9132	21.1988	25.0309	0.790695	22.2854	20.4646	0.948795	2.71887	0.974061			0.886491	0.847496	0.801641	0.278576	1.04673	0.488041	23.914
5	10.2	50	44	0.88	0.88	1.17499			1.0086	1.34622	0.910884	0.161203	1.15463	0.320131	16.0065	16.1442	18.4817	1.47144	18.3285	17.2755	0.587517	-1.5442	-0.766497			1.0086	1.36205	0.913409	0.157784	1.15031	0.314765	15.7382	15.8736	18.1039	1.45397	17.9829	16.9679	0.705613	-1.67046	-0.840008			1.0086	1.36197	0.913396	0.157802	1.15034	0.314794	15.7397
6
7
8
9
10
								Sum							117.371	82.7942	9.92446	4.36776	79.2413	18.4033	1.70844				Sum	-1.37506						116.835	82.328	9.50739	4.32988	78.5888	18.2426	1.72903				Sum	-1.39588						116.839
								Mean	0.705405				0.0845562												Mean	0.704652				0.0813746												Mean	0.704654				0.0813837
	Provisional regression line:							Working probit regression line:											Comparison of two slopes:						Working probit regression line:											Comparison of two slopes:						Working probit regression line:
	β0	α0	R2	F	d.f.Res	p for F		β	α	σ(β)	σ(α)	z for β	z for α	d.f.	p for χ2	h	g		z of b14	Parallel of	Rotenone	vs	Rotenone		β	α	σ(β)	σ(α)	z for β	z for α	d.f.	p for χ2	h	g		z of b14	Parallel of	Rotenone	vs	Rotenone		β	α	σ(β)	σ(α)	z for β	z for α	d.f.	p for χ2
	4.17806	-2.86777	0.978472	15.1504	3	0.0300741		4.21345	-2.88763	0.478487	0.349921	8.80576	-8.25223	3	0.63506	0.569479	0.0495425		0	Yes					4.21319	-2.88746	0.480576	0.351049	8.76697	-8.22524	3	0.630499	0.576343	0.0499819		1.30684e-15	Yes					4.2132	-2.88746	0.480562	0.35104	8.76724	-8.22546	3	0.630534
															LDπ:				Comparison of LDπs:													LDπ:				Comparison of LDπs:													LDπ:
															Rotenone					Rotenone	vs	Rotenone										Rotenone					Rotenone	vs	Rotenone										Rotenone
												95%CLs	of θ4			95%CLs	of LDπ4					95%CLs	of ratio14						95%CLs	of θ4			95%CLs	of LDπ4					95%CLs	of ratio14						95%CLs	of θ4
								π	yπ	θ4	σ(θ4)	Lower	Upper	π	LDπ2	Lower	Upper		θ14	σ(θ14)	Ratio14	Lower	Upper		π	yπ	θ4	σ(θ4)	Lower	Upper	π	LDπ2	Lower	Upper		θ14	σ(θ14)	Ratio14	Lower	Upper		π	yπ	θ4	σ(θ4)	Lower	Upper	π	LDπ2
								10	-1.28155	0.381179	0.042844	0.244831	0.517528	10	2.40536	1.75724	3.29252		0	0.0605905	1	0.760751	1.31449		10	-1.28155	0.381162	0.0429382	0.244514	0.517811	10	2.40526	1.75596	3.29466		0	0.0607238	1	0.760294	1.31528		10	-1.28155	0.381162	0.0429373	0.244517	0.517808	10	2.40526
								50	0	0.685337	0.0220252	0.615243	0.755431	50	4.84548	4.12328	5.69418		0	0.0311483	1	0.868859	1.15093		50	0	0.685338	0.0220687	0.615105	0.75557	50	4.84549	4.12198	5.69601		0	0.0312099	1	0.868618	1.15125		50	0	0.685338	0.0220684	0.615106	0.755569	50	4.84549
								90	1.28155	0.989495	0.0389966	0.86539	1.1136	90	9.76101	7.33483	12.9897		0	0.0551495	1	0.779663	1.28261		90	1.28155	0.989514	0.0392166	0.864709	1.11432	90	9.76144	7.32334	13.0112		0	0.0554607	1	0.778569	1.28441		90	1.28155	0.989513	0.0392154	0.864713	1.11431	90	9.76143
								99	2.32635	1.23746	0.0642702	1.03293	1.442	99	17.2767	10.7876	27.6693		0	0.0908918	1	0.663517	1.50712		99	2.32635	1.2375	0.0646236	1.03183	1.44316	99	17.2781	10.7606	27.7432		0	0.0913915	1	0.662022	1.51052		99	2.32635	1.2375	0.0646214	1.03184	1.44315	99	17.2781
[truncated: 280 more columns]

## Sheet: Fairfax-Scheafer-Pixley
	Samlpe 1:		Fiarfax					Samlpe 1:		Fiarfax															Samlpe 1:		Fiarfax															Samlpe 1:		Fiarfax
	Empirical data							1st iteration:																	2nd iteration:																	3rd iteration:
i	dose	n	r	p*	p0	y0		j=1	x	Y	P	z	y	w	nw	nwx	nwy	nw(x-`x)2	nw(y-ȳ)2	nw(x-`x)(y-ȳ)	χ2	Residual	Std. Res		j=1	x	Y	P	z	y	w	nw	nwx	nwy	nw(x-`x)2	nw(y-ȳ)2	nw(x-`x)(y-ȳ)	χ2	Residual	Std. Res		j=1	x	Y	P	z	y	w	nw
C	0	30	0	0	-	-			-																	-																	-
1	2	48	12	0.25	0.25	-0.67449			0.30103	-0.815528	0.207385	0.286081	-0.666567	0.497894	23.8989	7.1943	-15.9302	3.17679	15.0299	6.90991	0.530302	2.04551	0.728219			0.30103	-0.82069	0.205911	0.284875	-0.665925	0.496317	23.8232	7.17151	-15.8645	3.18524	15.0625	6.92659	0.57062	2.11626	0.755394			0.30103	-0.820589	0.20594	0.284899	-0.665938	0.496348	23.8247
2	3	50	15	0.3	0.3	-0.524401			0.477121	-0.356165	0.360858	0.374424	-0.518704	0.607847	30.3924	14.5008	-15.7646	1.07989	12.6505	3.69611	0.802927	-3.04292	-0.896062			0.477121	-0.363231	0.358216	0.373474	-0.519108	0.606718	30.3359	14.4739	-15.7476	1.0901	12.7512	3.72828	0.737099	-2.91082	-0.858544			0.477121	-0.36318	0.358235	0.373481	-0.519106	0.606726	30.3363
3	5	50	31	0.62	0.62	0.305481			0.69897	0.222563	0.588062	0.389183	0.304627	0.625249	31.2624	21.8515	9.52337	0.0347708	0.992351	0.185755	0.210537	1.5969	0.458844			0.69897	0.213101	0.584376	0.389986	0.304448	0.626188	31.3094	21.8843	9.53209	0.0326352	0.961323	0.177124	0.261256	1.78121	0.511133			0.69897	0.213086	0.58437	0.389987	0.304448	0.62619	31.3095
4	7	48	31	0.645833	0.645833	0.374095			0.845098	0.603761	0.726999	0.332471	0.359633	0.556941	26.7332	22.5922	9.61415	0.861139	1.45345	1.11876	1.59325	-3.89594	-1.26224			0.845098	0.59272	0.723316	0.334674	0.361204	0.559671	26.8642	22.7029	9.70346	0.855123	1.44571	1.11187	1.43991	-3.71916	-1.19996			0.845098	0.592663	0.723297	0.334686	0.361212	0.559685	26.8649
5	10	59	52	0.881356	0.881356	1.18179			1	1.00785	0.843236	0.240072	1.16663	0.436001	25.7241	25.7241	30.0105	2.87621	27.8322	8.94714	0.648569	2.24906	0.805338			1	0.995134	0.840164	0.243148	1.16454	0.440255	25.975	25.975	30.2491	2.8858	27.8423	8.96368	0.745471	2.4303	0.863407			1	0.99503	0.840139	0.243173	1.16453	0.44029	25.9771
6
7
8
9
10
								Sum							138.011	91.8629	17.4532	8.0288	57.9585	20.8577	3.78559				Sum							138.308	92.2077	17.8725	8.04891	58.063	20.9075	3.75436				Sum							138.312
								Mean	0.66562				0.126462												Mean	0.666685				0.129223												Mean	0.666686				0.129225
	Provisional regression line:							Working probit regression line:																	Working probit regression line:																	Working probit regression line:
	β0	α0	R2	F	d.f.Res	p for F		β	α	σ(β)	σ(α)	z for β	z for α	d.f.	p for χ2	h	g		This is a reference toxicant or population.						β	α	σ(β)	σ(α)	z for β	z for α	d.f.	p for χ2	h	g		This is a reference toxicant or population.						β	α	σ(β)	σ(α)	z for β	z for α	d.f.	p for χ2
	2.60866	-1.60081	0.93923	5.15181	3	0.107949		2.59786	-1.60272	0.352919	0.249857	7.36106	-6.41457	3	0.285567	1.26186	0.0708975								2.59756	-1.60253	0.352478	0.249902	7.36944	-6.41264	3	0.28924	1.25145	0.0707364								2.59756	-1.60253	0.352468	0.249896	7.36965	-6.4128	3	0.289267
															LDπ:																	LDπ:																	LDπ:
															Fiarfax																	Fiarfax																	Fiarfax
												95%CL	of θ1			95%CLs	of LDπ1												95%CL	of θ1			95%CLs	of LDπ1												95%CL	of θ1
								π	yπ	θ1	σ(θ1)	Lower	Upper	π	LDπ1	Lower	Upper								π	yπ	θ1	σ(θ1)	Lower	Upper	π	LDπ1	Lower	Upper								π	yπ	θ1	σ(θ1)	Lower	Upper	π	LDπ1
								10	-1.28155	0.12363	0.0805911	-0.132847	0.380106	10	1.32932	0.736466	2.39942								10	-1.28155	0.12357	0.0806411	-0.133066	0.380206	10	1.32914	0.736096	2.39997								10	-1.28155	0.12357	0.0806391	-0.133059	0.3802	10	1.32914
								50	0	0.616941	0.033427	0.510561	0.72332	50	4.13943	3.24012	5.28835								50	0	0.616937	0.0334237	0.510568	0.723306	50	4.1394	3.24017	5.28818								50	0	0.616937	0.0334231	0.51057	0.723305	50	4.1394
								90	1.28155	1.11025	0.0687181	0.89156	1.32894	90	12.89	7.7904	21.3277								90	1.28155	1.1103	0.068522	0.892236	1.32837	90	12.8915	7.80254	21.2996								90	1.28155	1.1103	0.0685201	0.892243	1.32837	90	12.8915
								99	2.32635	1.51243	0.119614	1.13176	1.89309	99	32.5408	13.5445	78.1796								99	2.32635	1.51253	0.119354	1.13269	1.89236	99	32.5481	13.5734	78.048								99	2.32635	1.51253	0.11935	1.1327	1.89235	99	32.5481
	Samlpe 2:		Scheafer					Samlpe 2:		Scheafer															Samlpe 2:		Scheafer															Samlpe 2:		Scheafer
	Empirical data					s		1st iteration:																	2nd iteration:																	3rd iteration:
i	dose	n	r	p*	p0	y0		j=2	x	Y	P	z	y	w	nw	nwx	nwy	nw(x-`x)2	nw(y-ȳ)2	nw(x-`x)(y-ȳ)	χ2	Residual	Std. Res		j=2	x	Y	P	z	y	w	nw	nwx	nwy	nw(x-`x)2	nw(y-ȳ)2	nw(x-`x)(y-ȳ)	χ2	Residual	Std. Res		j=2	x	Y	P	z	y	w	nw
C	0	60	0	0	-	-			-																	-																	-
1	2	60	15	0.25	0.25	-0.67449			0.30103	-0.602558	0.273401	0.332712	-0.672893	0.557241	33.4344	10.0648	-22.4978	4.16716	25.9171	10.3923	0.1654	-1.40408	-0.406694			0.30103	-0.755397	0.225005	0.299917	-0.672059	0.515833	30.95	9.31688	-20.8002	3.32533	20.7164	8.29993	0.214959	1.49968	0.463636			0.30103	-0.776171	0.218824	0.295183	-0.670555	0.509729	30.5837
2	3	120	41	0.341667	0.341667	-0.407919			0.477121	-0.200877	0.420397	0.390974	-0.402248	0.627343	75.2812	35.9183	-30.2817	2.35711	27.9926	8.1229	3.05267	-9.44769	-1.74719			0.477121	-0.275098	0.391621	0.384129	-0.405142	0.619317	74.3181	35.4587	-30.1094	1.7101	22.5812	6.21419	1.25684	-5.99448	-1.12109			0.477121	-0.280721	0.389462	0.383529	-0.405341	0.618611	74.2334
3	5	60	39	0.65	0.65	0.38532			0.69897	0.305182	0.619886	0.38079	0.384264	0.615384	36.923	25.8081	14.1882	0.0744389	1.15317	0.292985	0.230919	1.80683	0.48054			0.69897	0.330009	0.629303	0.3778	0.384791	0.611849	36.7109	25.6598	14.126	0.180689	2.09191	0.614804	0.110173	1.2418	0.331924			0.69897	0.343471	0.634378	0.376091	0.385009	0.609825	36.5895
4	10	120	110	0.916667	0.916667	1.38299			1	0.99186	0.839367	0.24394	1.30874	0.441347	52.9617	52.9617	69.313	6.33782	64.2235	20.1751	5.318	9.27594	2.30608			1	1.15109	0.875152	0.205679	1.35293	0.387181	46.4617	46.4617	62.8594	6.40146	67.6709	20.8133	1.89289	4.9818	1.37582			1	1.19045	0.883065	0.196416	1.36152	0.373607	44.8328
5	50	120	119	0.991667	0.991667	2.39398			1.69897	2.58628	0.995149	0.014075	2.33886	0.0410376	4.92451	8.3666	11.5177	5.37667	22.3697	10.967	0.301461	-0.41789	-0.549054			1.69897	3.05757	0.998884	0.0037227	1.11875	0.0124353	1.49223	2.53525	1.66944	1.70895	1.41179	1.55328	5.60931	-0.866116	-2.3684			1.69897	3.15707	0.999203	0.00273267	0.399142	0.00937907	1.12549
6
7
8
9
10
								Sum							203.525	133.119	42.2395	18.3132	141.656	49.9504	9.06844				Sum	-0.814988						189.933	119.432	27.7453	13.3265	114.472	37.4955	9.08418				Sum	-1.0534						187.365
								Mean	0.654069				0.20754												Mean	0.628814				0.146079												Mean	0.624156				0.13332
	Provisional regression line:							Working probit regression line:											Comparison of two slopes:						Working probit regression line:											Comparison of two slopes:						Working probit regression line:
	β0	α0	R2	F	d.f.Res	p for F		β	α	σ(β)	σ(α)	z for β	z for α	d.f.	p for χ2	h	g		z of b12	Parallel of	Fiarfax	vs	Scheafer		β	α	σ(β)	σ(α)	z for β	z for α	d.f.	p for χ2	h	g		z of b12	Parallel of	Fiarfax	vs	Scheafer		β	α	σ(β)	σ(α)	z for β	z for α	d.f.	p for χ2
	2.2811	-1.28924	0.962491	8.5534	3	0.0612666		2.72756	-1.57648	0.233678	0.168149	11.6723	-9.37548	3	0.0283946	3.02281	0.224709		0.306435	Yes					2.8136	-1.62315	0.273931	0.186911	10.2712	-8.68408	3	0.0281924	3.02806	0.290701		0.483936	Yes					2.81174	-1.62165	0.281315	0.190176	9.995	-8.52706	3	0.00961461
															LDπ:				Comparison of LDπs:													LDπ:				Comparison of LDπs:													LDπ:
															Scheafer					Fiarfax	vs	Scheafer										Scheafer					Fiarfax	vs	Scheafer										Scheafer
												95%CL	of θ2			95%CLs	of LDπ2					95%CLs	of ratio12						95%CL	of θ2			95%CLs	of LDπ2					95%CLs	of ratio12						95%CL	of θ2
								π	yπ	θ2	σ(θ2)	Lower	Upper	π	LDπ2	Lower	Upper		θ12	σ(θ12)	Ratio12	Lower	Upper		π	yπ	θ2	σ(θ2)	Lower	Upper	π	LDπ2	Lower	Upper		θ12	σ(θ12)	Ratio12	Lower	Upper		π	yπ	θ2	σ(θ2)	Lower	Upper	π	LDπ2
								10	-1.28155	0.108127	0.0533676	-0.0617124	0.277967	10	1.28271	0.867536	1.89656		0.0155023	0.0966593	1.03634	0.669962	1.60308		10	-1.28155	0.121409	0.0557272	-0.0559397	0.298758	10	1.32254	0.879145	1.98956		0.00216108	0.098023	1.00499	0.645708	1.56418		10	-1.28155	0.120955	0.0566545	-0.059345	0.301255	10	1.32116
								50	0	0.57798	0.0265129	0.493604	0.662356	50	3.78425	3.11604	4.59574		0.0389609	0.042665	1.09386	0.902272	1.32612		50	0	0.576894	0.0262799	0.49326	0.660529	50	3.7748	3.11358	4.57645		0.0400425	0.0425179	1.09659	0.905123	1.32855		50	0	0.57674	0.026412	0.492686	0.660795	50	3.77347
								90	1.28155	1.04783	0.0424084	0.91287	1.18279	90	11.1643	8.18219	15.2333		0.0624195	0.0807506	1.15457	0.801952	1.66223		90	1.28155	1.03238	0.0469987	0.882809	1.18195	90	10.7741	7.635	15.2037		0.077924	0.0830911	1.19653	0.822366	1.74094		90	1.28155	1.03253	0.0484192	0.878434	1.18662	90	10.7777
								99	2.32635	1.43088	0.0713414	1.20384	1.65792	99	26.9702	15.9898	45.4908		0.0815443	0.139274	1.20655	0.643529	2.26215		99	2.32635	1.40372	0.0797306	1.14998	1.65746	99	25.3348	14.1247	45.4419		0.108807	0.143535	1.28472	0.67217	2.45547		99	2.32635	1.40411	0.0822462	1.14236	1.66585	99	25.3576
	Samlpe 3:		Pixley					Samlpe 3:		Pixley															Samlpe 3:		Pixley															Samlpe 3:		Pixley
	Empirical data							1st iteration:																	2nd iteration:																	3rd iteration:
i	dose	n	r	p*	p0	y0		j=3	x	Y	P	z	y	w	nw	nwx	nwy	nw(x-`x)2	nw(y-ȳ)2	nw(x-`x)(y-ȳ)	χ2	Residual	Std. Res		j=3	x	Y	P	z	y	w	nw	nwx	nwy	nw(x-`x)2	nw(y-ȳ)2	nw(x-`x)(y-ȳ)	χ2	Residual	Std. Res		j=3	x	Y	P	z	y	w	nw
C	0	359	7	0.0194986	-	-			-																	-																	-
1	10	70	22	0.314286	0.300649	-0.522534			1	-0.682356	0.26218	0.316085	-0.560649	0.480073	33.6051	33.6051	-18.8407	2.89534	18.91	7.39938	0.535533	3.64742	0.991203			1	-0.684532	0.261506	0.315616	-0.560509	0.479356	33.5549	33.5549	-18.8078	3.11828	20.668	8.02798	0.555381	3.6946	1.00486			1	-0.684597	0.261485	0.315601	-0.560504	0.479334	33.5534
2	20	70	38	0.542857	0.533766	0.0847407			1.30103	0.280411	0.618015	0.383562	0.0607622	0.60377	42.2639	54.9866	2.56805	0.00237951	0.700369	-0.0408232	2.10466	-5.26106	-1.2942			1.30103	0.211834	0.591996	0.390091	0.0625631	0.609536	42.6675	55.5117	2.66941	0.000621039	1.11631	0.0263301	0.982651	-3.43969	-0.836525			1.30103	0.212938	0.592418	0.389999	0.0625495	0.609461	42.6622
3	30	50	38	0.76	0.755227	0.691032			1.47712	0.843593	0.804441	0.279497	0.667515	0.484592	24.2296	35.7901	16.1736	0.816708	5.53662	2.12645	0.769773	-2.22203	-0.79228			1.47712	0.736175	0.773688	0.304247	0.675497	0.515416	25.7708	38.0666	17.4081	0.764853	5.24608	2.00312	0.0973226	-0.68442	-0.231314			1.47712	0.737963	0.774221	0.303846	0.675451	0.514927	25.7464
4	50	50	48	0.96	0.959205	1.74153			1.69897	1.55312	0.940976	0.11943	1.70575	0.2515	12.575	21.3645	21.4497	2.06713	28.9102	7.73053	0.299123	0.951179	0.570788			1.69897	1.39677	0.920342	0.150406	1.65515	0.302043	15.1022	25.6581	24.9963	2.34588	30.9185	8.51653	1.03003	1.98289	1.03568			1.69897	1.39942	0.920732	0.14985	1.65615	0.301164	15.0582
5
6
7
8
9
10
								Sum							112.674	145.746	21.3507	5.78156	54.0571	17.2155	3.70909				Sum	-0.87977						117.095	152.791	26.266	6.22963	57.9489	18.574	2.66539				Sum	-0.757707						117.02
								Mean	1.29353				0.189492												Mean	1.30485				0.224313												Mean	1.30467				0.223814
	Provisional regression line:							Working probit regression line:											Comparison of two slopes:						Working probit regression line:											Comparison of two slopes:						Working probit regression line:
	β0	α0	R2	F	d.f.Res	p for F		β	α	σ(β)	σ(α)	z for β	z for α	d.f.	p for χ2	h	g		z of b13	Parallel of	Fiarfax	vs	Pixley		β	α	σ(β)	σ(α)	z for β	z for α	d.f.	p for χ2	h	g		z of b13	Parallel of	Fiarfax	vs	Pixley		β	α	σ(β)	σ(α)	z for β	z for α	d.f.	p for χ2
	3.19824	-3.8806	0.956149	10.9022	2	0.0807677		2.97766	-3.66219	0.415889	0.54615	7.15976	-6.70547	2	0.156524	1.85454	0.0749404		0.696318	Yes					2.98155	-3.66615	0.400653	0.530895	7.44172	-6.90559	2	0.263765	1.33269	0.0693691		0.719568	Yes					2.98181	-3.66645	0.400901	0.531148	7.43776	-6.90287	2	0.263099
															LDπ:				Comparison of LDπs:													LDπ:				Comparison of LDπs:													LDπ:
															Pixley					Fiarfax	vs	Pixley										Pixley					Fiarfax	vs	Pixley										Pixley
												95%CL	of θ2			95%CLs	of LDπ3					95%CLs	of ratio13						95%CL	of θ2			95%CLs	of LDπ3					95%CLs	of ratio13						95%CL	of θ2
								π	yπ	θ3	σ(θ3)	Lower	Upper	π	LDπ3	Lower	Upper		θ13	σ(θ13)	Ratio13	Lower	Upper		π	yπ	θ3	σ(θ3)	Lower	Upper	π	LDπ3	Lower	Upper		θ13	σ(θ13)	Ratio13	Lower	Upper		π	yπ	θ3	σ(θ3)	Lower	Upper	π	LDπ3
								10	-1.28155	0.799501	0.0759081	0.472894	1.12611	10	6.30232	2.97094	13.3692		-0.675871	0.110711	0.210925	0.127978	0.347634		10	-1.28155	0.799784	0.0746114	0.478757	1.12081	10	6.30643	3.01132	13.2072		-0.676214	0.109863	0.210759	0.128368	0.346033		10	-1.28155	0.799815	0.0746215	0.478745	1.12089	10	6.30689
								50	0	1.22989	0.0328631	1.08849	1.37129	50	16.9781	12.26	23.5119		-0.612948	0.0468759	0.24381	0.197322	0.301251		50	0	1.22961	0.0326019	1.08934	1.36989	50	16.9672	12.2839	23.4361		-0.612674	0.0466907	0.243964	0.197611	0.301189		50	0	1.22961	0.0326032	1.08932	1.36989	50	16.967
								90	1.28155	1.66028	0.0602069	1.40123	1.91933	90	45.738	25.19	83.0475		-0.550026	0.0913622	0.281822	0.186597	0.425642		90	1.28155	1.65944	0.0568432	1.41486	1.90402	90	45.6498	25.9934	80.1706		-0.549135	0.0890304	0.2824	0.188958	0.422051		90	1.28155	1.6594	0.0568838	1.41464	1.90415	90	45.6452
								99	2.32635	2.01116	0.105106	1.55892	2.46339	99	102.602	36.2178	290.662		-0.498727	0.159232	0.317156	0.154589	0.65068		99	2.32635	2.00986	0.0996794	1.58097	2.43875	99	102.296	38.1043	274.629		-0.497334	0.155503	0.318175	0.157717	0.641878		99	2.32635	2.00979	0.0997431	1.58063	2.43895	99	102.279
	Samlpe 4:		Fairfax					Samlpe 4:		Fairfax															Samlpe 4:		Fairfax															Samlpe 4:		Fairfax
	Empirical data							1st iteration:																	2nd iteration:																	3rd iteration:
i	dose	n	r	p*	p0	y0		j=4	x	Y	P	z	y	w	nw	nwx	nwy	nw(x-`x)2	nw(y-ȳ)2	nw(x-`x)(y-ȳ)	χ2	Residual	Std. Res		j=4	x	Y	P	z	y	w	nw	nwx	nwy	nw(x-`x)2	nw(y-ȳ)2	nw(x-`x)(y-ȳ)	χ2	Residual	Std. Res		j=4	x	Y	P	z	y	w	nw
C	0	30	0	0	-	-			-																	-																	-
1	2	48	12	0.25	0.25	-0.67449			0.30103	-0.815528	0.207385	0.286081	-0.666567	0.497894	23.8989	7.1943	-15.9302	3.17679	15.0299	-5.70529	0.530302	2.04551	0.728219			0.30103	-0.82069	0.205911	0.284875	-0.665925	0.496317	23.8232	7.17151	-15.8645	3.18524	15.0625	-5.70241	0.57062	2.11626	0.755394			0.30103	-0.820589	0.20594	0.284899	-0.665938	0.496348	23.8247
2	3	50	15	0.3	0.3	-0.524401			0.477121	-0.356165	0.360858	0.374424	-0.518704	0.607847	30.3924	14.5008	-15.7646	1.07989	12.6505	-9.35545	0.802927	-3.04292	-0.896062			0.477121	-0.363231	0.358216	0.373474	-0.519108	0.606718	30.3359	14.4739	-15.7476	1.0901	12.7512	-9.38388	0.737099	-2.91082	-0.858544			0.477121	-0.36318	0.358235	0.373481	-0.519106	0.606726	30.3363
3	5	50	31	0.62	0.62	0.305481			0.69897	0.222563	0.588062	0.389183	0.304627	0.625249	31.2624	21.8515	9.52337	0.0347708	0.992351	3.89316	0.210537	1.5969	0.458844			0.69897	0.213101	0.584376	0.389986	0.304448	0.626188	31.3094	21.8843	9.53209	0.0326352	0.961323	3.83469	0.261256	1.78121	0.511133			0.69897	0.213086	0.58437	0.389987	0.304448	0.62619	31.3095
4	7	48	31	0.645833	0.645833	0.374095			0.845098	0.603761	0.726999	0.332471	0.359633	0.556941	26.7332	22.5922	9.61415	0.861139	1.45345	5.26784	1.59325	-3.89594	-1.26224			0.845098	0.59272	0.723316	0.334674	0.361204	0.559671	26.8642	22.7029	9.70346	0.855123	1.44571	5.26665	1.43991	-3.71916	-1.19996			0.845098	0.592663	0.723297	0.334686	0.361212	0.559685	26.8649
5	10	59	52	0.881356	0.881356	1.18179			1	1.00785	0.843236	0.240072	1.16663	0.436001	25.7241	25.7241	30.0105	2.87621	27.8322	26.7574	0.648569	2.24906	0.805338			1	0.995134	0.840164	0.243148	1.16454	0.440255	25.975	25.975	30.2491	2.8858	27.8423	26.8925	0.745471	2.4303	0.863407			1	0.99503	0.840139	0.243173	1.16453	0.44029	25.9771
6
7
8
9
10
								Sum							138.011	91.8629	17.4532	8.0288	57.9585	20.8577	3.78559				Sum	-1.14328						138.308	92.2077	17.8725	8.04891	58.063	20.9075	3.75436				Sum	-1.13007						138.312
								Mean	0.66562				0.126462												Mean	0.666685				0.129223												Mean	0.666686				0.129225
	Provisional regression line:							Working probit regression line:											Comparison of two slopes:						Working probit regression line:											Comparison of two slopes:						Working probit regression line:
	β0	α0	R2	F	d.f.Res	p for F		β	α	σ(β)	σ(α)	z for β	z for α	d.f.	p for χ2	h	g		z of b14	Parallel of	Fiarfax	vs	Fairfax		β	α	σ(β)	σ(α)	z for β	z for α	d.f.	p for χ2	h	g		z of b14	Parallel of	Fiarfax	vs	Fairfax		β	α	σ(β)	σ(α)	z for β	z for α	d.f.	p for χ2
	2.60866	-1.60081	0.93923	5.15181	3	0.107949		2.59786	-1.60272	0.352919	0.249857	7.36106	-6.41457	3	0.285567	1.26186	0.0708975		0	Yes					2.59756	-1.60253	0.352478	0.249902	7.36944	-6.41264	3	0.28924	1.25145	0.0707364		8.90889e-16	Yes					2.59756	-1.60253	0.352468	0.249896	7.36965	-6.4128	3	0.289267
															LDπ:				Comparison of LDπs:													LDπ:				Comparison of LDπs:													LDπ:
															Fairfax					Fiarfax	vs	Fairfax										Fairfax					Fiarfax	vs	Fairfax										Fairfax
												95%CL	of θ4			95%CLs	of LDπ4					95%CLs	of ratio14						95%CL	of θ4			95%CLs	of LDπ4					95%CLs	of ratio14						95%CL	of θ4
								π	yπ	θ4	σ(θ4)	Lower	Upper	π	LDπ2	Lower	Upper		θ14	σ(θ14)	Ratio14	Lower	Upper		π	yπ	θ4	σ(θ4)	Lower	Upper	π	LDπ2	Lower	Upper		θ14	σ(θ14)	Ratio14	Lower	Upper		π	yπ	θ4	σ(θ4)	Lower	Upper	π	LDπ2
								10	-1.28155	0.12363	0.0805911	-0.132847	0.380106	10	1.32932	0.736466	2.39942		0	0.113973	1	0.597879	1.67258		10	-1.28155	0.12357	0.0806411	-0.133066	0.380206	10	1.32914	0.736096	2.39997		-1.52656e-16	0.114044	1	0.597688	1.67312		10	-1.28155	0.12357	0.0806391	-0.133059	0.3802	10	1.32914
								50	0	0.616941	0.033427	0.510561	0.72332	50	4.13943	3.24012	5.28835		0	0.047273	1	0.807877	1.23781		50	0	0.616937	0.0334237	0.510568	0.723306	50	4.1394	3.24017	5.28818		0	0.0472682	1	0.807894	1.23779		50	0	0.616937	0.0334231	0.51057	0.723305	50	4.1394
								90	1.28155	1.11025	0.0687181	0.89156	1.32894	90	12.89	7.7904	21.3277		0	0.0971821	1	0.644946	1.55052		90	1.28155	1.1103	0.068522	0.892236	1.32837	90	12.8915	7.80254	21.2996		0	0.0969047	1	0.645753	1.54858		90	1.28155	1.1103	0.0685201	0.892243	1.32837	90	12.8915
								99	2.32635	1.51243	0.119614	1.13176	1.89309	99	32.5408	13.5445	78.1796		0	0.16916	1	0.466065	2.14562		99	2.32635	1.51253	0.119354	1.13269	1.89236	99	32.5481	13.5734	78.048		0	0.168791	1	0.466841	2.14206		99	2.32635	1.51253	0.11935	1.1327	1.89235	99	32.5481
[truncated: 280 more columns]

## Sheet: BugRes-BugLab
	Samlpe 1:		BugRes					Samlpe 1:		BugRes															Samlpe 1:		BugRes															Samlpe 1:		BugRes
	Empirical data							1st iteration:																	2nd iteration:																	3rd iteration:
i	dose	n	r	p*	p0	y0		j=1	x	Y	P	z	y	w	nw	nwx	nwy	nw(x-`x)2	nw(y-ȳ)2	nw(x-`x)(y-ȳ)	χ2	Residual	Std. Res		j=1	x	Y	P	z	y	w	nw	nwx	nwy	nw(x-`x)2	nw(y-ȳ)2	nw(x-`x)(y-ȳ)	χ2	Residual	Std. Res		j=1	x	Y	P	z	y	w	nw
C	0	60	3	0.05	-	-			-																	-																	-
1	3	60	9	0.15	0.105263	-1.25212			0.477121	-1.29229	0.143223	0.173091	-1.51159	0.178544	10.7127	5.11124	-16.1932	8.0169	22.6906	13.4873	0.704551	0.406642	0.149864			0.477121	-1.52219	0.110782	0.125246	-1.56625	0.107953	6.47719	3.0904	-10.1449	5.26097	15.8454	9.13029	0.0185479	2.35311	0.967896			0.477121	-1.55926	0.106494	0.118294	-1.56967	0.0984212	5.90527
2	10	60	19	0.316667	0.280702	-0.580758			1	-0.495455	0.344632	0.352863	-0.676632	0.478241	28.6945	28.6945	-19.4156	3.3601	11.045	6.09198	1.08575	-1.67795	-0.455808			1	-0.636111	0.299234	0.32587	-0.692982	0.430664	25.8398	25.8398	-17.9065	3.69912	12.3312	6.75385	0.0982754	1.04593	0.294873			1	-0.655872	0.293156	0.321736	-0.69458	0.423514	25.4108
3	20	60	32	0.533333	0.508772	0.0219897			1.30103	-0.0367066	0.511092	0.398674	-0.0425248	0.576689	34.6013	45.0174	-1.47142	0.0586414	0.00648601	-0.0195025	0.00129194	1.33451	0.344654			1.30103	-0.12598	0.47738	0.395789	-0.0466656	0.565531	33.9318	44.1463	-1.58345	0.202907	0.0671673	0.116742	0.236988	3.35718	0.867708			1.30103	-0.135778	0.473699	0.395282	-0.0470477	0.564054	33.8433
4	40	60	38	0.633333	0.614035	0.289852			1.60206	0.422042	0.680328	0.364949	0.240393	0.568433	34.106	54.6398	8.19883	2.30312	3.00054	2.6288	1.21243	-2.81966	-0.780566			1.60206	0.384152	0.667089	0.370566	0.240983	0.57311	34.3866	55.0894	8.28657	1.72077	2.03312	1.87044	0.760447	-2.02532	-0.554833			1.60206	0.384316	0.667147	0.370542	0.240982	0.573091	34.3855
5	50	60	46	0.766667	0.754386	0.688357			1.69897	0.569726	0.72979	0.339177	0.642243	0.54414	32.6484	55.4687	20.9682	4.15571	15.9274	8.13569	0.184071	2.21261	0.643249			1.69897	0.548378	0.722869	0.34325	0.640196	0.548218	32.8931	55.8843	21.058	3.38112	13.573	6.77435	0.297497	2.62783	0.757966			1.69897	0.551749	0.723968	0.342614	0.640532	0.547586	32.8552
6
7
8
9
10
								Sum							140.763	188.932	-7.91313	17.8945	52.67	30.3243	3.1881				Sum							133.529	184.05	-0.290335	14.2649	43.8498	24.6457	1.41176				Sum							132.4
								Mean	1.3422				-0.056216												Mean	1.37836				-0.00217433												Mean	1.38344				0.00619046
	Provisional regression line:							Working probit regression line:																	Working probit regression line:																	Working probit regression line:
	β0	α0	R2	F	d.f.Res	p for F		β	α	σ(β)	σ(α)	z for β	z for α	d.f.	p for χ2	h	g		This is a reference toxicant or population.						β	α	σ(β)	σ(α)	z for β	z for α	d.f.	p for χ2	h	g		This is a reference toxicant or population.						β	α	σ(β)	σ(α)	z for β	z for α	d.f.	p for χ2
	1.52393	-2.01939	0.981124	17.3254	3	0.0252253		1.69462	-2.33073	0.236396	0.328295	7.16856	-7.09951	3	0.363524	1.0627	0.0747565								1.72772	-2.38359	0.264768	0.375066	6.52539	-6.35512	3	0.702781	0.470585	0.0902193								1.72977	-2.38684	0.269866	0.383324	6.40976	-6.2267	3	0.709784
															LDπ:																	LDπ:																	LDπ:
															BugRes																	BugRes																	BugRes
												95%CL	of θ1			95%CLs	of LDπ1												95%CL	of θ1			95%CLs	of LDπ1												95%CL	of θ1
								π	yπ	θ1	σ(θ1)	Lower	Upper	π	LDπ1	Lower	Upper								π	yπ	θ1	σ(θ1)	Lower	Upper	π	LDπ1	Lower	Upper								π	yπ	θ1	σ(θ1)	Lower	Upper	π	LDπ1
								10	-1.28155	0.619124	0.112464	0.261214	0.977033	10	4.16029	1.8248	9.4849								10	-1.28155	0.637857	0.124043	0.243097	1.03262	10	4.34367	1.75024	10.78								10	-1.28155	0.63898	0.126545	0.236256	1.0417	10	4.35492
								50	0	1.37537	0.0499523	1.2164	1.53434	50	23.734	16.4589	34.2248								50	0	1.37962	0.0500892	1.22021	1.53902	50	23.9672	16.604	34.5959								50	0	1.37986	0.050245	1.21996	1.53976	50	23.9805
								90	1.28155	2.13162	0.120834	1.74707	2.51617	90	135.4	55.8561	328.22								90	1.28155	2.12138	0.124396	1.7255	2.51726	90	132.245	53.1491	329.05								90	1.28155	2.12074	0.125521	1.72127	2.5202	90	132.049
								99	2.32635	2.74816	0.202337	2.10423	3.39208	99	559.958	127.125	2466.5								99	2.32635	2.72611	0.212526	2.04975	3.40246	99	532.238	112.138	2526.14								99	2.32635	2.72474	0.215207	2.03986	3.40963	99	530.57
	Samlpe 2:		BugLab					Samlpe 2:		BugLab															Samlpe 2:		BugLab															Samlpe 2:		BugLab
	Empirical data							1st iteration:																	2nd iteration:																	3rd iteration:
i	dose	n	r	p*	p0	y0		j=2	x	Y	P	z	y	w	nw	nwx	nwy	nw(x-`x)2	nw(y-ȳ)2	nw(x-`x)(y-ȳ)	χ2	Residual	Std. Res		j=2	x	Y	P	z	y	w	nw	nwx	nwy	nw(x-`x)2	nw(y-ȳ)2	nw(x-`x)(y-ȳ)	χ2	Residual	Std. Res		j=2	x	Y	P	z	y	w	nw
C	0	60	5	0.0833333	-	-			-																	-																	-
1	0.03	30	7	0.233333	0.163636	-0.979622			-1.52288	-1.51575	0.142725	0.126478	-1.35042	0.0798675	2.39603	-3.64886	-3.23563	11.452	2.14604	4.95746	0.107216	2.71825	1.41879			-1.52288	-2.75488	0.0860244	0.0089722	5.8954	0.000497798	0.0149339	-0.0227426	0.0880415	0.0883875	0.553827	-0.22125	2.29839	4.41927	2.87748			-1.52288	-5.36973	0.0833334	2.18613e-07	367324	2.99217e-13	8.97652e-12
2	0.1	30	7	0.233333	0.163636	-0.979622			-1	-1.31857	0.169186	0.167253	-1.35175	0.129453	3.8836	-3.8836	-5.24963	10.7448	3.48819	6.12207	0.00657245	1.92443	0.937147			-1	-2.19263	0.0963199	0.0360539	-0.325517	0.00768273	0.230482	-0.230482	-0.0750259	0.840761	0.00396481	0.0577361	1.56183	4.1104	2.54366			-1	-4.2574	0.0833428	4.62395e-05	1732.21	1.33857e-08	4.01572e-07
3	0.3	30	6	0.2	0.127273	-1.13938			-0.522879	-1.13864	0.200142	0.208632	-1.48791	0.186973	5.60918	-2.93292	-8.34595	7.89279	6.58976	7.21191	0.995077	-0.00425344	-0.00194091			-0.522879	-1.67957	0.125977	0.0973521	-1.66626	0.0499962	1.49988	-0.784258	-2.4992	3.07918	3.24949	3.16319	0.000457512	2.22069	1.22186			-0.522879	-3.24241	0.0838766	0.00207965	17.6246	2.70098e-05	0.000810295
4	1	30	3	0.1	0.0181818	-2.09284			0	-0.941451	0.242134	0.256121	-1.81585	0.259896	7.79687	0	-14.1579	3.4308	15.5412	7.30198	8.19942	-4.26402	-1.81733			0	-1.11732	0.204269	0.21371	-1.98806	0.194446	5.83337	0	-11.5971	4.82989	18.7681	9.52092	6.39123	-3.12806	-1.41655			0	-2.13008	0.098534	0.0412726	-4.07695	0.00997458	0.299238
5	3	30	3	0.1	0.0181818	-2.09284			0.477121	-0.761521	0.287909	0.298527	-1.66505	0.33037	9.9111	4.7288	-16.5024	0.343699	15.7606	2.32742	10.6458	-5.63726	-2.27307			0.477121	-0.604264	0.333431	0.33237	-1.55275	0.390557	11.7167	5.5903	-18.1932	2.19484	21.6201	6.88857	13.4146	-7.00294	-2.71203			0.477121	-1.11509	0.204706	0.214242	-1.98571	0.195234	5.85701
6	7	30	10	0.333333	0.272727	-0.604585			0.845098	-0.622751	0.32783	0.328622	-0.790431	0.38368	11.5104	9.72743	-9.09818	0.380249	1.71867	-0.808407	0.413375	0.16509	0.064209			0.845098	-0.208575	0.465941	0.390358	-0.70354	0.512388	15.3717	12.9906	-10.8146	0.0646136	3.98531	0.50745	4.50066	-3.97823	-1.45602			0.845098	-0.332283	0.422351	0.377515	-0.728622	0.480693	14.4208
7	10	60	32	0.533333	0.490909	-0.0227895			1	-0.564335	0.345741	0.340216	-0.137641	0.405159	24.3095	24.3095	-3.34599	2.75521	1.72493	2.18003	5.58975	11.2555	3.0552			1	-0.0420074	0.526309	0.39859	-0.130821	0.5434	32.604	32.604	-4.26528	0.264493	0.131631	0.186589	0.301595	0.421448	0.108968			1	-0.00275609	0.540659	0.398941	-0.127461	0.548607	32.9164
8	15	30	22	0.733333	0.709091	0.550731			1.17609	-0.497929	0.366828	0.352429	0.473224	0.428555	12.8566	15.1206	6.08407	3.38016	9.89389	5.78299	15.1306	10.9952	4.16532			1.17609	0.147345	0.595356	0.394635	0.435548	0.560824	16.8247	19.7874	7.32797	1.19188	6.67578	2.82076	1.61086	4.13932	1.53973			1.17609	0.371847	0.67458	0.372293	0.464545	0.5564	16.692
9	20	30	30	1	1				1.30103	-0.450812	0.382224	0.360395	1.26335	0.444369	13.3311	17.3441	16.8418	5.42102	37.062	14.1744	48.488	18.5333	6.96333			1.30103	0.281693	0.643335	0.383424	1.2119	0.56138	16.8414	21.9112	20.4102	2.57602	33.3052	9.26257	16.632	10.7	4.07824			1.30103	0.637632	0.759965	0.325554	1.37494	0.518928	15.5678
10
								Sum							91.6044	60.7651	-37.0099	45.8007	93.9252	49.2499	89.5759				Sum							100.937	91.846	-19.6182	15.1301	88.2934	32.1865	46.7117				Sum							85.7541
								Mean	0.663342				-0.404019												Mean	0.909932				-0.19436												Mean	1.02366				0.0189018
	Provisional regression line:							Working probit regression line:																	Working probit regression line:																	Working probit regression line:
	β0	α0	R2	F	d.f.Res	p for F		β	α	σ(β)	σ(α)	z for β	z for α	d.f.	p for χ2	h	g		z of b12	Parallel of	BugRes	vs	BugLab		β	α	σ(β)	σ(α)	z for β	z for α	d.f.	p for χ2	h	g		z of b12	Parallel of	BugRes	vs	BugLab		β	α	σ(β)	σ(α)	z for β	z for α	d.f.	p for χ2
	0.377116	-0.941451	0.166867	0.0333814	6	0.861046		1.07531	-1.11732	0.147762	0.143261	7.27728	-7.79914	7	1.51197e-16	12.7966	1.35107		2.22152	No					2.12732	-2.13008	0.257087	0.254226	8.27473	-8.37867	7	6.35339e-08	6.6731	0.544934		1.08281	Yes					4.03903	-4.11569	0.49214	0.515228	8.20707	-7.9881	7	0.000284626
															LDπ:				Comparison of LDπs:													LDπ:				Comparison of LDπs:													LDπ:
															BugLab					BugRes	vs	BugLab										BugLab					BugRes	vs	BugLab										BugLab
												95%CL	of θ2			95%CLs	of LDπ2					95%CLs	of ratio12						95%CL	of θ2			95%CLs	of LDπ2					95%CLs	of ratio12						95%CL	of θ2
								π	yπ	θ2	σ(θ2)	Lower	Upper	π	LDπ2	Lower	Upper		θ12	σ(θ12)	Ratio12	Lower	Upper		π	yπ	θ2	σ(θ2)	Lower	Upper	π	LDπ2	Lower	Upper		θ12	σ(θ12)	Ratio12	Lower	Upper		π	yπ	θ2	σ(θ2)	Lower	Upper	π	LDπ2
								10	-1.28155	-0.152733	0.148379	-0.503594	0.198128	10	0.703505	0.313622	1.57808		0.771857	0.186184	5.91366	2.55233	13.7018		10	-1.28155	0.398871	0.0774834	0.215652	0.58209	10	2.50537	1.64305	3.82024		0.238986	0.146254	1.73375	0.89604	3.35463		10	-1.28155	0.701688	0.0474751	0.589427	0.813949	10	5.03139
								50	0	1.03907	0.11003	0.778886	1.29925	50	10.9412	6.01016	19.918		0.336305	0.120838	2.16923	1.25737	3.74238		50	0	1.0013	0.0480738	0.887619	1.11497	50	10.0299	7.72003	13.0308		0.378322	0.0694264	2.38958	1.74681	3.26887		50	0	1.01898	0.026742	0.955745	1.08221	50	10.4467
								90	1.28155	2.23086	0.2363	1.6721	2.78963	90	170.163	47.0005	616.064		-0.0992458	0.265403	0.795709	0.240195	2.63599		90	1.28155	1.60372	0.0960158	1.37668	1.83076	90	40.1532	23.8056	67.7269		0.517659	0.157141	3.29351	1.62055	6.69354		90	1.28155	1.33627	0.0465371	1.22623	1.44631	90	21.6906
								99	2.32635	3.20249	0.362191	2.34604	4.05893	99	1594	221.842	11453.4		-0.454333	0.414876	0.351291	0.0540144	2.28468		99	2.32635	2.09485	0.150648	1.73863	2.45108	99	124.409	54.7806	282.538		0.631254	0.260503	4.27813	1.32029	13.8625		99	2.32635	1.59495	0.074567	1.41862	1.77127	99	39.3502
	Samlpe 3:		BugRes					Samlpe 3:		BugRes															Samlpe 3:		BugRes															Samlpe 3:		BugRes
	Empirical data							1st iteration:																	2nd iteration:																	3rd iteration:
i	dose	n	r	p*	p0	y0		j=3	x	Y	P	z	y	w	nw	nwx	nwy	nw(x-`x)2	nw(y-ȳ)2	nw(x-`x)(y-ȳ)	χ2	Residual	Std. Res		j=3	x	Y	P	z	y	w	nw	nwx	nwy	nw(x-`x)2	nw(y-ȳ)2	nw(x-`x)(y-ȳ)	χ2	Residual	Std. Res		j=3	x	Y	P	z	y	w	nw
C	0	60	3	0.05	-	-			-																	-																	-
1	3	60	9	0.15	0.105263	-1.25212			0.477121	-1.29229	0.143223	0.173091	-1.51159	0.178544	10.7127	5.11124	-16.1932	8.0169	22.6906	13.4873	0.704551	0.406642	0.149864			0.477121	-1.52219	0.110782	0.125246	-1.56625	0.107953	6.47719	3.0904	-10.1449	5.26097	15.8454	9.13029	0.0185479	2.35311	0.967896			0.477121	-1.55926	0.106494	0.118294	-1.56967	0.0984212	5.90527
2	10	60	19	0.316667	0.280702	-0.580758			1	-0.495455	0.344632	0.352863	-0.676632	0.478241	28.6945	28.6945	-19.4156	3.3601	11.045	6.09198	1.08575	-1.67795	-0.455808			1	-0.636111	0.299234	0.32587	-0.692982	0.430664	25.8398	25.8398	-17.9065	3.69912	12.3312	6.75385	0.0982754	1.04593	0.294873			1	-0.655872	0.293156	0.321736	-0.69458	0.423514	25.4108
3	20	60	32	0.533333	0.508772	0.0219897			1.30103	-0.0367066	0.511092	0.398674	-0.0425248	0.576689	34.6013	45.0174	-1.47142	0.0586414	0.00648601	-0.0195025	0.00129194	1.33451	0.344654			1.30103	-0.12598	0.47738	0.395789	-0.0466656	0.565531	33.9318	44.1463	-1.58345	0.202907	0.0671673	0.116742	0.236988	3.35718	0.867708			1.30103	-0.135778	0.473699	0.395282	-0.0470477	0.564054	33.8433
4	40	60	38	0.633333	0.614035	0.289852			1.60206	0.422042	0.680328	0.364949	0.240393	0.568433	34.106	54.6398	8.19883	2.30312	3.00054	2.6288	1.21243	-2.81966	-0.780566			1.60206	0.384152	0.667089	0.370566	0.240983	0.57311	34.3866	55.0894	8.28657	1.72077	2.03312	1.87044	0.760447	-2.02532	-0.554833			1.60206	0.384316	0.667147	0.370542	0.240982	0.573091	34.3855
5	50	60	46	0.766667	0.754386	0.688357			1.69897	0.569726	0.72979	0.339177	0.642243	0.54414	32.6484	55.4687	20.9682	4.15571	15.9274	8.13569	0.184071	2.21261	0.643249			1.69897	0.548378	0.722869	0.34325	0.640196	0.548218	32.8931	55.8843	21.058	3.38112	13.573	6.77435	0.297497	2.62783	0.757966			1.69897	0.551749	0.723968	0.342614	0.640532	0.547586	32.8552
6
7
8
9
10
								Sum							140.763	188.932	-7.91313	17.8945	52.67	30.3243	3.1881				Sum							133.529	184.05	-0.290335	14.2649	43.8498	24.6457	1.41176				Sum							132.4
								Mean	1.3422				-0.056216												Mean	1.37836				-0.00217433												Mean	1.38344				0.00619046
	Provisional regression line:							Working probit regression line:											Comparison of two slopes:						Working probit regression line:											Comparison of two slopes:						Working probit regression line:
	β0	α0	R2	F	d.f.Res	p for F		β	α	σ(β)	σ(α)	z for β	z for α	d.f.	p for χ2	h	g		z of b13	Parallel of	BugRes	vs	BugRes		β	α	σ(β)	σ(α)	z for β	z for α	d.f.	p for χ2	h	g		z of b13	Parallel of	BugRes	vs	BugRes		β	α	σ(β)	σ(α)	z for β	z for α	d.f.	p for χ2
	1.52393	-2.01939	0.981124	17.3254	3	0.0252253		1.69462	-2.33073	0.236396	0.328295	7.16856	-7.09951	3	0.363524	1.0627	0.0747565		0	Yes					1.72772	-2.38359	0.264768	0.375066	6.52539	-6.35512	3	0.702781	0.470585	0.0902193		0	Yes					1.72977	-2.38684	0.269866	0.383324	6.40976	-6.2267	3	0.709784
															LDπ:				Comparison of LDπs:													LDπ:				Comparison of LDπs:													LDπ:
															BugRes					BugRes	vs	BugRes										BugRes					BugRes	vs	BugRes										BugRes
												95%CL	of θ2			95%CLs	of LDπ3					95%CLs	of ratio13						95%CL	of θ2			95%CLs	of LDπ3					95%CLs	of ratio13						95%CL	of θ2
								π	yπ	θ3	σ(θ3)	Lower	Upper	π	LDπ3	Lower	Upper		θ13	σ(θ13)	Ratio13	Lower	Upper		π	yπ	θ3	σ(θ3)	Lower	Upper	π	LDπ3	Lower	Upper		θ13	σ(θ13)	Ratio13	Lower	Upper		π	yπ	θ3	σ(θ3)	Lower	Upper	π	LDπ3
								10	-1.28155	0.619124	0.112464	0.261214	0.977033	10	4.16029	1.8248	9.4849		0	0.159048	1	0.487828	2.0499		10	-1.28155	0.637857	0.124043	0.243097	1.03262	10	4.34367	1.75024	10.78		0	0.175423	1	0.453075	2.20714		10	-1.28155	0.63898	0.126545	0.236256	1.0417	10	4.35492
								50	0	1.37537	0.0499523	1.2164	1.53434	50	23.734	16.4589	34.2248		0	0.0706432	1	0.727008	1.3755		50	0	1.37962	0.0500892	1.22021	1.53902	50	23.9672	16.604	34.5959		0	0.0708368	1	0.726373	1.3767		50	0	1.37986	0.050245	1.21996	1.53976	50	23.9805
								90	1.28155	2.13162	0.120834	1.74707	2.51617	90	135.4	55.8561	328.22		0	0.170885	1	0.462451	2.16239		90	1.28155	2.12138	0.124396	1.7255	2.51726	90	132.245	53.1491	329.05		0	0.175922	1	0.452056	2.21212		90	1.28155	2.12074	0.125521	1.72127	2.5202	90	132.049
								99	2.32635	2.74816	0.202337	2.10423	3.39208	99	559.958	127.125	2466.5		0	0.286147	1	0.274885	3.63789		99	2.32635	2.72611	0.212526	2.04975	3.40246	99	532.238	112.138	2526.14		0	0.300557	1	0.257578	3.88232		99	2.32635	2.72474	0.215207	2.03986	3.40963	99	530.57
	Samlpe 4:		BugRes					Samlpe 4:		BugRes															Samlpe 4:		BugRes															Samlpe 4:		BugRes
	Empirical data							1st iteration:																	2nd iteration:																	3rd iteration:
i	dose	n	r	p*	p0	y0		j=4	x	Y	P	z	y	w	nw	nwx	nwy	nw(x-`x)2	nw(y-ȳ)2	nw(x-`x)(y-ȳ)	χ2	Residual	Std. Res		j=4	x	Y	P	z	y	w	nw	nwx	nwy	nw(x-`x)2	nw(y-ȳ)2	nw(x-`x)(y-ȳ)	χ2	Residual	Std. Res		j=4	x	Y	P	z	y	w	nw
C	0	60	3	0.05	-	-			-																	-																	-
1	3	60	9	0.15	0.105263	-1.25212			0.477121	-1.29229	0.143223	0.173091	-1.51159	0.178544	10.7127	5.11124	-16.1932	8.0169	22.6906	-7.43877	0.704551	0.406642	0.149864			0.477121	-1.52219	0.110782	0.125246	-1.56625	0.107953	6.47719	3.0904	-10.1449	5.26097	15.8454	-4.83363	0.0185479	2.35311	0.967896			0.477121	-1.55926	0.106494	0.118294	-1.56967	0.0984212	5.90527
2	10	60	19	0.316667	0.280702	-0.580758			1	-0.495455	0.344632	0.352863	-0.676632	0.478241	28.6945	28.6945	-19.4156	3.3601	11.045	-17.8025	1.08575	-1.67795	-0.455808			1	-0.636111	0.299234	0.32587	-0.692982	0.430664	25.8398	25.8398	-17.9065	3.69912	12.3312	-17.8504	0.0982754	1.04593	0.294873			1	-0.655872	0.293156	0.321736	-0.69458	0.423514	25.4108
3	20	60	32	0.533333	0.508772	0.0219897			1.30103	-0.0367066	0.511092	0.398674	-0.0425248	0.576689	34.6013	45.0174	-1.47142	0.0586414	0.00648601	0.616343	0.00129194	1.33451	0.344654			1.30103	-0.12598	0.47738	0.395789	-0.0466656	0.565531	33.9318	44.1463	-1.58345	0.202907	0.0671673	-1.96413	0.236988	3.35718	0.867708			1.30103	-0.135778	0.473699	0.395282	-0.0470477	0.564054	33.8433
4	40	60	38	0.633333	0.614035	0.289852			1.60206	0.422042	0.680328	0.364949	0.240393	0.568433	34.106	54.6398	8.19883	2.30312	3.00054	16.2067	1.21243	-2.81966	-0.780566			1.60206	0.384152	0.667089	0.370566	0.240983	0.57311	34.3866	55.0894	8.28657	1.72077	2.03312	13.3954	0.760447	-2.02532	-0.554833			1.60206	0.384316	0.667147	0.370542	0.240982	0.573091	34.3855
5	50	60	46	0.766667	0.754386	0.688357			1.69897	0.569726	0.72979	0.339177	0.642243	0.54414	32.6484	55.4687	20.9682	4.15571	15.9274	38.7426	0.184071	2.21261	0.643249			1.69897	0.548378	0.722869	0.34325	0.640196	0.548218	32.8931	55.8843	21.058	3.38112	13.573	35.8984	0.297497	2.62783	0.757966			1.69897	0.551749	0.723968	0.342614	0.640532	0.547586	32.8552
6
7
8
9
10
								Sum							140.763	188.932	-7.91313	17.8945	52.67	30.3243	3.1881				Sum							133.529	184.05	-0.290335	14.2649	43.8498	24.6457	1.41176				Sum							132.4
								Mean	1.3422				-0.056216												Mean	1.37836				-0.00217433												Mean	1.38344				0.00619046
	Provisional regression line:							Working probit regression line:											Comparison of two slopes:						Working probit regression line:											Comparison of two slopes:						Working probit regression line:
	β0	α0	R2	F	d.f.Res	p for F		β	α	σ(β)	σ(α)	z for β	z for α	d.f.	p for χ2	h	g		z of b14	Parallel of	BugRes	vs	BugRes		β	α	σ(β)	σ(α)	z for β	z for α	d.f.	p for χ2	h	g		z of b14	Parallel of	BugRes	vs	BugRes		β	α	σ(β)	σ(α)	z for β	z for α	d.f.	p for χ2
	1.52393	-2.01939	0.981124	17.3254	3	0.0252253		1.69462	-2.33073	0.236396	0.328295	7.16856	-7.09951	3	0.363524	1.0627	0.0747565		0	Yes					1.72772	-2.38359	0.264768	0.375066	6.52539	-6.35512	3	0.702781	0.470585	0.0902193		0	Yes					1.72977	-2.38684	0.269866	0.383324	6.40976	-6.2267	3	0.709784
															LDπ:				Comparison of LDπs:													LDπ:				Comparison of LDπs:													LDπ:
															BugRes					BugRes	vs	BugRes										BugRes					BugRes	vs	BugRes										BugRes
												95%CL	of θ4			95%CLs	of LDπ4					95%CLs	of ratio14						95%CL	of θ4			95%CLs	of LDπ4					95%CLs	of ratio14						95%CL	of θ4
								π	yπ	θ4	σ(θ4)	Lower	Upper	π	LDπ2	Lower	Upper		θ14	σ(θ14)	Ratio14	Lower	Upper		π	yπ	θ4	σ(θ4)	Lower	Upper	π	LDπ2	Lower	Upper		θ14	σ(θ14)	Ratio14	Lower	Upper		π	yπ	θ4	σ(θ4)	Lower	Upper	π	LDπ2
								10	-1.28155	0.619124	0.112464	0.261214	0.977033	10	4.16029	1.8248	9.4849		0	0.159048	1	0.487828	2.0499		10	-1.28155	0.637857	0.124043	0.243097	1.03262	10	4.34367	1.75024	10.78		0	0.175423	1	0.453075	2.20714		10	-1.28155	0.63898	0.126545	0.236256	1.0417	10	4.35492
								50	0	1.37537	0.0499523	1.2164	1.53434	50	23.734	16.4589	34.2248		0	0.0706432	1	0.727008	1.3755		50	0	1.37962	0.0500892	1.22021	1.53902	50	23.9672	16.604	34.5959		0	0.0708368	1	0.726373	1.3767		50	0	1.37986	0.050245	1.21996	1.53976	50	23.9805
								90	1.28155	2.13162	0.120834	1.74707	2.51617	90	135.4	55.8561	328.22		0	0.170885	1	0.462451	2.16239		90	1.28155	2.12138	0.124396	1.7255	2.51726	90	132.245	53.1491	329.05		0	0.175922	1	0.452056	2.21212		90	1.28155	2.12074	0.125521	1.72127	2.5202	90	132.049
								99	2.32635	2.74816	0.202337	2.10423	3.39208	99	559.958	127.125	2466.5		0	0.286147	1	0.274885	3.63789		99	2.32635	2.72611	0.212526	2.04975	3.40246	99	532.238	112.138	2526.14		0	0.300557	1	0.257578	3.88232		99	2.32635	2.72474	0.215207	2.03986	3.40963	99	530.57
[truncated: 280 more columns]
